# Supplementary material for: Gene Variant Related Neurological and Molecular Biomarkers Predict Psychosis Progression, with Potential for Monitoring and Prevention
Source: Int J Mol Sci. 2024 Dec 12;25(24):13348. doi: 10.3390/ijms252413348 (PMC11677369; doi:10.3390/ijms252413348)
Supplement: Supplementary file 1 [file ijms-25-13348-s001.zip]

Archive with 1 entries (1 files):
- ijms-3262037-supplementary.pdf
